# Supplementary material for: Associations of Cognitive Complaints and Depressive Symptoms with Health-Related Quality of Life and Perceived Overall Health in Japanese Adult Volunteers
Source: Int J Environ Res Public Health. 2021 Sep 13;18(18):9647. doi: 10.3390/ijerph18189647 (PMC8468755; doi:10.3390/ijerph18189647)
Supplement: Supplementary file 1 [file ijerph-18-09647-s001.zip]

Archive with 1 entries (1 files):
- ijerph-1361416-supplementary.pdf
